# Supplementary material for: Neurotensin Gene rs2234762 C>G Variant Associates with Reduced Circulating Pro-NT Levels and Predicts Lower Insulin Resistance in Overweight/Obese Children
Source: Int J Mol Sci. 2023 Mar 30;24(7):6460. doi: 10.3390/ijms24076460 (PMC10095103; doi:10.3390/ijms24076460)
Supplement: Supplementary file 1 [file ijms-24-06460-s001.zip]

Archive with 1 entries (1 files):
- ijms-2283026-supplementary.pdf
